# Supplementary material for: Experimental Treatment with Favipiravir for Ebola Virus Disease (the JIKI Trial): A Historically Controlled, Single-Arm Proof-of-Concept Trial in Guinea
Source: PLoS Med. 2016 Mar 1;13(3):e1001967. doi: 10.1371/journal.pmed.1001967 (PMC4773183; doi:10.1371/journal.pmed.1001967)
Supplement: S5 Table — (XLSX) [file pmed.1001967.s008.xlsx]

## Sheet: Fig 5
Patient Id	Outcome	Baseline_Ct	Baseline_RNA_log
556	Dead	18.08	8.0607
557	Alive	20.1	7.50515
558	Dead	17.87	8.17609
559	Alive	22.21	6.15229
560	Dead	13.87	9.69897
561	Dead	16.78	7.74036
562	Alive	18.56	8.09691
563	Dead	19.17	7.53782
565	Alive	20.56	7.79239
566	Alive	22.76	6.27875
567	Alive	23.56	6.63347
568	Alive	20.38	7.59106
569	Alive	27.73	4.60206
570	Dead	13.86	9.57978
571	Alive	27.15	4.91645
572	Dead	16.5	9.51455
573	Dead	14.84	9.52504
574	Dead	18.63	8.14613
577	Alive	22.6	7.05308
578	Alive	27.3	5.73239
579	Alive	29.15	4.68124
580	Alive	31.98	3.8451
583	Dead	21.47	7.20683
584	Alive	25.11	5.56229
585	Alive	22.17	7.57978
590	Dead	15.97	9.05308
592	Alive	26.42	6.01284
594	Alive	27.4	6.0569
595	Dead	17.53	8.55991
598	Alive	26.65	5.89487
600	Alive	22.85	7.48572
604	Dead	23.64	6.83251
607	Dead	12.27	10.6464
609	Alive	28.11	3.39794
611	Dead	17.66	9.233
624	Alive	23.14	7.14922
625	Dead	23	4.91116
627	Dead	16.16	9.24551
629	Dead	17.16	9.5682
630	Alive	20.42	8.08636
632	Dead	16.68	8.73239
633	Dead	17.41	8.76343
639	Dead	22.4	7.05308
644	Dead	19.1	8.84198
645	Alive	29.07	4.92169
651	Dead	20.53	7.79239
28	Dead	21	6.77815
31	Alive	26	6.74036
36	Dead	22	8.64836
50	Alive	28	6.39794
62	Dead	18.15	7.77815
63	Dead	15.2	9.13033
64	Alive	25.2	5.81291
65	Alive	23.4	5.30103
66	Alive	23	7.77815
70	Alive	18.18	7.14613
72	Dead	19.95	8.11394
73	Alive	26.46	5.87506
75	Alive	22.27	6.92942
76	Alive	24.95	6.26717
78	Dead	17.8	8.35218
89	Dead	23.28	7.14613
92	Dead	17.49	8.34242
97	Dead	20.53	7.65321
110	Dead	16.54	8.64345
111	Alive	21.29	7.60206
112	Alive	28.45	7.33244
113	Dead	17.61	8.44716
114	Dead	20.29	5.62325
115	Dead	17.5	9.26717
116	Dead	15.23	9.50515
118	Dead	16.3	8.74036
120	Alive	26.77	7.03342
121	Dead	14.32	7.81291
122	Dead	17.51	8.44716
126	Dead	18.74	9.34242
128	Dead	16.12	8.43933
144	Alive	20.25	8.17609
13	Alive	24	5.989
18	Alive	20	7.31806
19	Dead	14.4	8.74036
20	Dead	19.5	7.24304
26	Alive	19.5	6.33244
31	Dead	15.92	8.85126

## Sheet: Fig 6A
Patient Id	Outcome	Ct	Time_since_first_symptoms
555	Alive	19.25	9
555	Alive	21.14	14
555	Alive	40	18
555	Alive	40	24
555	Alive	40	25
556	Dead	18.08	11
556	Dead	20.36	15
557	Alive	20.1	3
557	Alive	27.48	7
557	Alive	26.04	12
557	Alive	40	17
558	Dead	17.87	3
559	Alive	22.21	7
559	Alive	29.55	11
559	Alive	29.84	16
559	Alive	40	21
560	Dead	13.87	5
561	Dead	16.78	7
561	Dead	18.72	11
562	Alive	18.56	7
562	Alive	22.21	11
562	Alive	40	16
562	Alive	40	21
562	Alive	40	22
563	Dead	19.17	7
565	Alive	20.56	1
565	Alive	26.48	4
565	Alive	26.04	6
565	Alive	40	15
566	Alive	22.76	4
566	Alive	27.66	7
566	Alive	40	12
566	Alive	40	18
567	Alive	23.56	5
567	Alive	25.89	9
567	Alive	40	13
567	Alive	40	19
567	Alive	40	19
568	Alive	20.38	3
568	Alive	26.9	6
568	Alive	27.33	8
568	Alive	40	16
569	Alive	27.73	6
569	Alive	30.55	9
569	Alive	40	11
569	Alive	40	19
570	Dead	13.86	3
571	Alive	27.15	6
571	Alive	40	9
571	Alive	40	11
571	Alive	40	19
572	Dead	16.5	6
572	Dead	17.31	9
573	Dead	14.84	6
573	Dead	15.49	9
574	Dead	18.63	8
574	Dead	19.15	11
574	Dead	19.44	13
575	Alive	26.15	6
575	Alive	31.36	9
575	Alive	40	11
575	Alive	40	18
575	Alive	40	20
577	Alive	22.6	4
577	Alive	24.82	7
577	Alive	40	9
577	Alive	40	16
577	Alive	40	18
578	Alive	27.3	10
578	Alive	40	13
578	Alive	40	15
578	Alive	40	24
579	Alive	29.15	7
579	Alive	40	10
579	Alive	40	12
579	Alive	40	19
579	Alive	40	21
580	Alive	31.98	5
580	Alive	40	8
580	Alive	40	10
580	Alive	40	17
580	Alive	40	19
583	Dead	21.47	11
584	Alive	25.11	6
584	Alive	29.34	9
584	Alive	27.65	11
584	Alive	40	22
585	Alive	22.17	4
585	Alive	26.26	7
585	Alive	40	9
585	Alive	40	17
590	Dead	15.97	2
590	Dead	17.05	5
590	Dead	18.89	7
592	Alive	26.42	8
592	Alive	40	11
592	Alive	40	13
592	Alive	40	20
592	Alive	40	22
594	Alive	27.4	8
594	Alive	40	11
594	Alive	40	13
594	Alive	40	19
594	Alive	40	21
595	Dead	17.53	5
595	Dead	16	8
598	Alive	26.65	4
598	Alive	25.82	7
598	Alive	28.13	9
598	Alive	40	16
598	Alive	40	18
600	Alive	22.85	4
600	Alive	40	7
600	Alive	40	9
600	Alive	40	14
600	Alive	40	17
604	Dead	23.64	3
604	Dead	15.82	6
607	Dead	12.27	12
609	Alive	28.11	6
609	Alive	40	10
609	Alive	40	12
609	Alive	40	14
609	Alive	40	20
611	Dead	17.66	15
611	Dead	17	18
611	Dead	13.33	20
624	Alive	23.14	1
624	Alive	28.03	5
624	Alive	40	7
624	Alive	40	10
624	Alive	40	15
625	Dead	23	2
625	Dead	17.25	6
625	Dead	18.03	8
625	Dead	40	18
627	Dead	16.16	4
629	Dead	17.16	2
630	Alive	20.42	3
630	Alive	19.73	6
630	Alive	21.02	8
630	Alive	40	14
630	Alive	40	21
632	Dead	16.68	3
632	Dead	14.72	6
633	Dead	17.41	3
633	Dead	19.6	6
633	Dead	25.62	8
639	Dead	22.4	6
639	Dead	26.71	9
644	Dead	19.1	3
644	Dead	22	6
644	Dead	25.28	8
645	Alive	29.07	10
645	Alive	40	13
645	Alive	40	16
645	Alive	40	23
651	Dead	20.53	1
651	Dead	17.13	4
651	Dead	17.11	6
28	Dead	21	7
28	Dead	22	10
28	Dead	22	12
31	Alive	26	5
31	Alive	27	8
31	Alive	33	10
31	Alive	40	14
31	Alive	40	16
31	Alive	40	18
36	Dead	22	8
50	Alive	28	7
50	Alive	30.5	10
50	Alive	39.62	12
50	Alive	40	15
50	Alive	40	19
50	Alive	40	25
52	Alive	24.5	3
52	Alive	20.5	5
52	Alive	22.1	8
52	Alive	25.94	10
52	Alive	30.8	13
52	Alive	40	17
52	Alive	40	21
52	Alive	40	23
53	Dead	20	2
53	Dead	18	4
54	Dead	19	2
54	Dead	20.1	7
55	Alive	27	3
55	Alive	40	7
55	Alive	40	9
55	Alive	40	16
55	Alive	40	25
56	Dead	24.34	3
62	Dead	18.15	5
63	Dead	15.2	7
64	Alive	25.2	1
64	Alive	40	6
64	Alive	40	14
64	Alive	40	25
65	Alive	23.4	2
65	Alive	30.7	6
65	Alive	40	11
65	Alive	40	14
65	Alive	40	25
66	Alive	23	1
66	Alive	28.13	5
66	Alive	40	11
66	Alive	40	13
66	Alive	40	25
70	Alive	18.18	3
70	Alive	20.2	5
70	Alive	25.37	7
70	Alive	33.06	11
70	Alive	40	13
70	Alive	40	15
70	Alive	40	25
72	Dead	19.95	4
73	Alive	26.46	5
73	Alive	40	8
73	Alive	40	10
73	Alive	40	17
73	Alive	40	25
75	Alive	22.27	2
75	Alive	24	4
75	Alive	27.93	6
75	Alive	33.03	9
75	Alive	40	11
75	Alive	40	13
76	Alive	24.95	1
76	Alive	30.86	3
76	Alive	36.61	5
76	Alive	40	10
76	Alive	40	12
76	Alive	40	25
78	Dead	17.8	4
78	Dead	18.14	6
78	Dead	17.09	8
89	Dead	23.28	0
89	Dead	23.01	1
89	Dead	26.46	3
92	Dead	17.49	4
92	Dead	16.56	6
92	Dead	15.82	8
92	Dead	17.95	10
97	Dead	20.53	3
97	Dead	20.27	6
99	Alive	30.61	1
99	Alive	27.52	2
99	Alive	24.04	3
99	Alive	23.4	4
99	Alive	22.62	5
99	Alive	23.25	6
99	Alive	27.02	8
99	Alive	40	10
99	Alive	40	11
105	Dead	19.43	0
105	Dead	20.38	2
109	Alive	25.16	3
109	Alive	40	5
109	Alive	40	6
109	Alive	40	9
109	Alive	40	14
109	Alive	40	19
109	Alive	40	25
110	Dead	16.54	3
110	Dead	16.93	6
110	Dead	17.98	7
111	Alive	21.29	13
111	Alive	22.19	16
111	Alive	28.88	18
111	Alive	40	20
111	Alive	40	22
112	Alive	28.45	2
112	Alive	29.34	4
112	Alive	40	8
112	Alive	40	10
112	Alive	40	11
113	Dead	17.61	6
113	Dead	18.55	9
114	Dead	20.29	3
114	Dead	18.34	5
115	Dead	17.5	7
116	Dead	15.23	9
116	Dead	14.58	11
117	Dead	18.29	14
118	Dead	16.3	2
119	Alive	21.25	3
119	Alive	23.4	5
119	Alive	25.78	6
119	Alive	27.89	7
119	Alive	29.32	8
119	Alive	29.66	9
119	Alive	31.6	10
119	Alive	40	12
119	Alive	40	13
119	Alive	40	16
120	Alive	26.77	2
120	Alive	20.97	3
120	Alive	22.04	4
120	Alive	26.01	5
120	Alive	29.41	7
120	Alive	33.11	8
120	Alive	40	10
121	Dead	14.32	4
121	Dead	16.64	6
122	Dead	17.51	4
122	Dead	15.9	6
122	Dead	17.28	7
125	Dead	16.94	5
125	Dead	23	7
125	Dead	28.37	8
126	Dead	18.74	2
126	Dead	21.75	4
126	Dead	18.66	5
128	Dead	16.12	2
128	Dead	22.27	4
128	Dead	17.54	5
144	Alive	20.25	1
144	Alive	20.99	3
144	Alive	26.18	5
144	Alive	30.48	9
144	Alive	37.82	12
144	Alive	40	13
144	Alive	40	15
13	Alive	24	6
13	Alive	32	9
13	Alive	40	11
13	Alive	40	15
13	Alive	40	19
13	Alive	40	25
18	Alive	20	2
18	Alive	18.5	3
18	Alive	20.99	5
18	Alive	27	7
18	Alive	40	11
18	Alive	37	16
18	Alive	36.5	18
18	Alive	40	20
18	Alive	40	22
18	Alive	40	25
19	Dead	14.4	5
19	Dead	14.9	7
19	Dead	13.9	8
20	Dead	19.5	5
20	Dead	21.6	8
20	Dead	24.5	10
20	Dead	40	12
26	Alive	19.5	3
26	Alive	19.5	6
26	Alive	23.4	8
26	Alive	40	17
26	Alive	40	21
26	Alive	40	25
31	Dead	15.92	8
31	Dead	19	7
32	Alive	26	6
32	Alive	28	8
32	Alive	40	11
32	Alive	33	13
32	Alive	40	14
32	Alive	40	25
35	Alive	20.66	4
35	Alive	21.9	6
35	Alive	27.2	8
35	Alive	31	10
35	Alive	31	11
35	Alive	33	12
35	Alive	40	15
35	Alive	40	17
35	Alive	40	25

## Sheet: Fig 6B
Patient Id	Outcome	RNA_log	Time_since_first_symptoms
555	Alive	4.66745	18
555	Alive	3.39794	24
556	Dead	8.0607	12
556	Dead	9.20412	15
557	Alive	7.50515	4
557	Alive	6.4843	7
557	Alive	5.1271	12
557	Alive	3.39794	17
558	Dead	8.17609	4
559	Alive	6.15229	8
559	Alive	6.25527	11
559	Alive	4.8451	16
559	Alive	3.39794	21
560	Dead	9.69897	6
561	Dead	7.74036	8
561	Dead	8.61595	11
562	Alive	8.09691	8
562	Alive	8.43136	11
562	Alive	5.989	16
562	Alive	4.14613	21
563	Dead	7.53782	8
565	Alive	7.79239	1
565	Alive	6.26717	4
565	Alive	3.39794	15
566	Alive	6.27875	4
566	Alive	6.30103	7
566	Alive	6.4624	12
566	Alive	3.39794	18
567	Alive	6.63347	5
567	Alive	6.43933	8
567	Alive	4.87506	13
567	Alive	3.39794	19
568	Alive	7.59106	3
568	Alive	5.36173	6
568	Alive	6.65321	8
568	Alive	3.39794	16
569	Alive	4.60206	6
569	Alive	5.77815	9
569	Alive	5.07918	11
569	Alive	3.39794	19
570	Dead	9.57978	3
571	Alive	4.91645	6
571	Alive	4.8451	9
571	Alive	5.59106	11
571	Alive	3.39794	19
572	Dead	9.51455	6
572	Dead	9.57978	9
573	Dead	9.52504	6
573	Dead	9.07918	9
574	Dead	8.14613	8
574	Dead	9.74819	11
574	Dead	8.85126	13
575	Alive	4.90309	9
575	Alive	5.86332	11
575	Alive	3.39794	18
575	Alive	3.39794	20
577	Alive	7.05308	4
577	Alive	5.67669	7
577	Alive	7.04139	9
577	Alive	3.39794	16
577	Alive	3.39794	18
578	Alive	5.73239	10
578	Alive	5.62839	13
578	Alive	5.08991	15
578	Alive	3.39794	24
579	Alive	4.68124	7
579	Alive	4.77815	10
579	Alive	4.14613	12
579	Alive	3.39794	19
579	Alive	3.39794	21
580	Alive	3.8451	5
580	Alive	3.39794	8
580	Alive	4.27875	10
580	Alive	3.39794	17
580	Alive	3.39794	19
583	Dead	7.20683	11
584	Alive	5.56229	6
584	Alive	5.74036	9
584	Alive	4.30103	11
584	Alive	3.39794	22
585	Alive	7.57978	4
585	Alive	6.65321	7
585	Alive	5.61278	9
585	Alive	3.39794	17
590	Dead	9.05308	2
590	Dead	9.65321	5
590	Dead	9.89209	7
592	Alive	6.01284	8
592	Alive	5.82282	11
592	Alive	5.26717	13
592	Alive	3.39794	20
592	Alive	3.39794	22
594	Alive	6.0569	8
594	Alive	4.81291	13
594	Alive	3.39794	19
594	Alive	3.39794	21
595	Dead	8.55991	5
595	Dead	9.34242	8
598	Alive	5.89487	4
598	Alive	6.0607	9
598	Alive	3.39794	16
598	Alive	3.39794	18
600	Alive	7.48572	4
600	Alive	5.75205	7
600	Alive	4.90309	9
600	Alive	3.39794	14
600	Alive	3.39794	17
604	Dead	6.83251	3
604	Dead	9.36736	6
607	Dead	10.6464	12
609	Alive	3.39794	6
609	Alive	3.39794	10
609	Alive	3.39794	12
609	Alive	4.39794	14
609	Alive	3.39794	20
611	Dead	9.233	15
611	Dead	10.301	20
624	Alive	7.14922	1
624	Alive	6.5092	5
624	Alive	5.91645	7
624	Alive	3.39794	15
625	Dead	4.91116	2
625	Dead	9.14613	6
625	Dead	4.32222	18
627	Dead	9.24551	4
629	Dead	9.5682	2
630	Alive	8.08636	3
630	Alive	8.60206	6
630	Alive	8.17609	8
630	Alive	5.09342	14
630	Alive	4.14613	21
632	Dead	8.73239	3
632	Dead	9.6721	6
633	Dead	8.76343	3
633	Dead	8.20952	6
639	Dead	7.05308	6
639	Dead	6.31175	9
644	Dead	8.84198	3
644	Dead	8.69897	6
644	Dead	7.09691	8
645	Alive	4.92169	10
645	Alive	5.54407	13
645	Alive	4.65321	16
645	Alive	3.39794	23
651	Dead	7.79239	1
651	Dead	9.04139	4
651	Dead	8.5682	6
28	Dead	6.77815	7
28	Dead	7.74036	12
31	Alive	6.74036	5
31	Alive	6.11394	6
31	Alive	4.81291	10
36	Dead	8.64836	9
50	Alive	6.39794	8
50	Alive	5.35218	10
50	Alive	5.09691	12
50	Alive	4.14613	15
52	Alive	5.69897	13
52	Alive	3.69897	17
52	Alive	3.39794	21
52	Alive	3.39794	23
54	Dead	8.60206	7
55	Alive	4.33244	7
55	Alive	4	9
55	Alive	3.39794	16
56	Dead	8.47712	7
62	Dead	7.77815	5
63	Dead	9.13033	7
64	Alive	5.81291	1
64	Alive	3.39794	6
65	Alive	5.30103	2
65	Alive	3.39794	11
66	Alive	7.77815	1
66	Alive	5.30103	5
66	Alive	3.39794	11
70	Alive	7.14613	3
70	Alive	7.65321	5
70	Alive	6.30103	7
70	Alive	4.17609	11
70	Alive	3.65321	13
70	Alive	3.39794	15
72	Dead	8.11394	4
73	Alive	5.87506	5
73	Alive	4.17609	8
73	Alive	3.87506	10
73	Alive	4	17
75	Alive	6.92942	2
75	Alive	7	4
75	Alive	6.34242	6
75	Alive	4.95424	9
75	Alive	4.57403	11
75	Alive	3.39794	13
76	Alive	6.26717	1
76	Alive	5.29003	3
76	Alive	4.32222	5
76	Alive	4.13033	10
78	Dead	8.35218	4
78	Dead	8.95424	6
78	Dead	9.13033	8
89	Dead	7.14613	0
89	Dead	7.29003	1
89	Dead	6.24304	3
92	Dead	8.34242	4
92	Dead	8.47712	6
92	Dead	9.13033	8
92	Dead	8.95424	10
97	Dead	7.65321	3
97	Dead	7.65321	6
99	Alive	5.17609	2
99	Alive	6	3
99	Alive	5.8451	4
99	Alive	5.60206	5
99	Alive	5.94201	6
99	Alive	5.69897	8
109	Alive	4.57978	5
109	Alive	4.54407	6
109	Alive	4.54407	9
109	Alive	3.39794	19
110	Dead	8.64345	3
110	Dead	9.66276	7
111	Alive	7.60206	13
111	Alive	7.92942	16
111	Alive	6.23045	18
111	Alive	5	20
111	Alive	4.50515	22
112	Alive	7.33244	2
112	Alive	7.53782	4
112	Alive	4.65321	6
112	Alive	4.13033	8
112	Alive	3.39794	11
113	Dead	8.44716	6
113	Dead	8.90309	9
114	Dead	5.62325	3
115	Dead	9.26717	7
115	Dead	5.60206	9
116	Dead	9.50515	9
116	Dead	10.5224	11
118	Dead	8.74036	2
119	Alive	7.61805	5
119	Alive	7.12385	6
119	Alive	5.92942	8
119	Alive	5.43933	9
119	Alive	4.20412	12
119	Alive	3.69897	16
120	Alive	7.03342	2
120	Alive	7.63849	3
120	Alive	7.87506	4
120	Alive	7.57978	5
120	Alive	6.20412	7
120	Alive	3.39794	10
121	Dead	7.81291	4
121	Dead	10.2068	6
122	Dead	8.44716	4
122	Dead	9.62941	6
122	Dead	7.92942	7
125	Dead	9.45484	7
125	Dead	9.50243	8
126	Dead	9.34242	2
128	Dead	8.43933	2
128	Dead	10.0719	4
128	Dead	9.49831	5
144	Alive	8.17609	1
144	Alive	8.41497	3
144	Alive	7.29003	5
144	Alive	5	9
144	Alive	3.39794	12
144	Alive	4.02119	13
144	Alive	3.69897	15
13	Alive	5.989	6
13	Alive	5	9
13	Alive	4.8451	11
13	Alive	3.39794	15
13	Alive	3.39794	19
18	Alive	7.31806	2
18	Alive	7.51587	5
18	Alive	6.07918	7
18	Alive	3.50515	11
19	Dead	8.74036	5
19	Dead	9.51188	7
20	Dead	7.24304	5
20	Dead	7.36173	7
20	Dead	7.45484	8
20	Dead	6.24304	10
26	Alive	6.33244	3
26	Alive	6.96614	6
26	Alive	6.01072	8
26	Alive	3.39794	17
31	Dead	8.85126	5
31	Dead	9.17026	7
32	Alive	5.20412	8
32	Alive	3.50515	11
35	Alive	6.91381	6
35	Alive	5.41497	8
35	Alive	4.38021	10
35	Alive	3.47712	17

## Sheet: Fig 7A
Patient Id	Outcome	RNA_log	Time_since_favipiravir_initiation
555	Alive	4.66745	7
555	Alive	3.39794	13
557	Alive	7.50515	0
557	Alive	6.4843	3
557	Alive	5.1271	8
557	Alive	3.39794	13
559	Alive	6.15229	0
559	Alive	6.25527	3
559	Alive	4.8451	8
559	Alive	3.39794	13
562	Alive	8.09691	0
562	Alive	8.43136	3
562	Alive	5.989	8
562	Alive	4.14613	13
565	Alive	7.79239	0
565	Alive	6.26717	3
565	Alive	3.39794	14
566	Alive	6.27875	0
566	Alive	6.30103	3
566	Alive	6.4624	8
566	Alive	3.39794	14
567	Alive	6.63347	0
567	Alive	6.43933	3
567	Alive	4.87506	8
567	Alive	3.39794	14
568	Alive	7.59106	0
568	Alive	5.36173	3
568	Alive	6.65321	5
568	Alive	3.39794	13
569	Alive	4.60206	0
569	Alive	5.77815	3
569	Alive	5.07918	5
569	Alive	3.39794	13
571	Alive	4.91645	0
571	Alive	4.8451	3
571	Alive	5.59106	5
571	Alive	3.39794	13
575	Alive	4.90309	2
575	Alive	5.86332	4
575	Alive	3.39794	11
575	Alive	3.39794	13
577	Alive	7.05308	0
577	Alive	5.67669	3
577	Alive	7.04139	5
577	Alive	3.39794	12
577	Alive	3.39794	14
578	Alive	5.73239	0
578	Alive	5.62839	3
578	Alive	5.08991	5
578	Alive	3.39794	14
579	Alive	4.68124	0
579	Alive	4.77815	3
579	Alive	4.14613	5
579	Alive	3.39794	12
579	Alive	3.39794	14
580	Alive	3.8451	0
580	Alive	3.39794	3
580	Alive	4.27875	5
580	Alive	3.39794	12
580	Alive	3.39794	14
584	Alive	5.56229	0
584	Alive	5.74036	3
584	Alive	4.30103	5
584	Alive	3.39794	16
585	Alive	7.57978	0
585	Alive	6.65321	3
585	Alive	5.61278	5
585	Alive	3.39794	13
592	Alive	6.01284	0
592	Alive	5.82282	3
592	Alive	5.26717	5
592	Alive	3.39794	12
592	Alive	3.39794	14
594	Alive	6.0569	0
594	Alive	4.81291	5
594	Alive	3.39794	11
594	Alive	3.39794	13
598	Alive	5.89487	0
598	Alive	6.0607	5
598	Alive	3.39794	12
598	Alive	3.39794	14
600	Alive	7.48572	0
600	Alive	5.75205	3
600	Alive	4.90309	5
600	Alive	3.39794	10
600	Alive	3.39794	13
609	Alive	3.39794	0
609	Alive	3.39794	4
609	Alive	3.39794	6
609	Alive	4.39794	8
609	Alive	3.39794	14
624	Alive	7.14922	0
624	Alive	6.5092	4
624	Alive	5.91645	6
624	Alive	3.39794	14
630	Alive	8.08636	0
630	Alive	8.60206	3
630	Alive	8.17609	5
630	Alive	5.09342	11
630	Alive	4.14613	18
645	Alive	4.92169	0
645	Alive	5.54407	3
645	Alive	4.65321	6
645	Alive	3.39794	13
31	Alive	6.74036	0
31	Alive	6.11394	1
31	Alive	4.81291	5
50	Alive	6.39794	1
50	Alive	5.35218	3
50	Alive	5.09691	5
50	Alive	4.14613	8
52	Alive	5.69897	8
52	Alive	3.69897	12
52	Alive	3.39794	16
52	Alive	3.39794	18
55	Alive	4.33244	3
55	Alive	4	5
55	Alive	3.39794	12
64	Alive	5.81291	0
64	Alive	3.39794	5
64	Alive	3.39794	31
65	Alive	5.30103	0
65	Alive	3.39794	9
66	Alive	7.77815	0
66	Alive	5.30103	4
66	Alive	3.39794	10
70	Alive	7.14613	0
70	Alive	7.65321	2
70	Alive	6.30103	4
70	Alive	4.17609	8
70	Alive	3.65321	10
70	Alive	3.39794	12
73	Alive	5.87506	0
73	Alive	4.17609	3
73	Alive	3.87506	5
73	Alive	4	12
75	Alive	6.92942	0
75	Alive	7	2
75	Alive	6.34242	4
75	Alive	4.95424	7
75	Alive	4.57403	9
75	Alive	3.39794	11
76	Alive	6.26717	0
76	Alive	5.29003	2
76	Alive	4.32222	4
76	Alive	4.13033	9
99	Alive	5.17609	1
99	Alive	6	2
99	Alive	5.8451	3
99	Alive	5.60206	4
99	Alive	5.94201	5
99	Alive	5.69897	7
109	Alive	4.57978	2
109	Alive	4.54407	3
109	Alive	4.54407	6
109	Alive	3.39794	16
111	Alive	7.60206	0
111	Alive	7.92942	3
111	Alive	6.23045	5
111	Alive	5	7
111	Alive	4.50515	9
112	Alive	7.33244	0
112	Alive	7.53782	2
112	Alive	4.65321	4
112	Alive	4.13033	6
112	Alive	3.39794	9
119	Alive	7.61805	1
119	Alive	7.12385	2
119	Alive	5.92942	4
119	Alive	5.43933	5
119	Alive	4.20412	8
119	Alive	3.69897	12
120	Alive	7.03342	0
120	Alive	7.63849	1
120	Alive	7.87506	2
120	Alive	7.57978	3
120	Alive	6.20412	5
120	Alive	3.39794	8
144	Alive	8.17609	0
144	Alive	8.41497	2
144	Alive	7.29003	4
144	Alive	5	8
144	Alive	3.39794	11
144	Alive	4.02119	12
144	Alive	3.69897	14
13	Alive	5.989	0
13	Alive	5	3
13	Alive	4.8451	5
13	Alive	3.39794	9
13	Alive	3.39794	13
18	Alive	7.31806	0
18	Alive	7.51587	3
18	Alive	6.07918	5
18	Alive	3.50515	9
26	Alive	6.33244	0
26	Alive	6.96614	3
26	Alive	6.01072	5
26	Alive	3.39794	14
26	Alive	3.39794	28
32	Alive	5.20412	2
32	Alive	3.50515	5
32	Alive	3.39794	29
35	Alive	6.91381	1
35	Alive	5.41497	3
35	Alive	4.38021	5
35	Alive	3.47712	12
35	Alive	3.39794	29

## Sheet: Fig 9 CREAT
Patient Id	Outcome	Creat	Time_since_first_symptoms
556	Dead	507	12
556	Dead	822	15
557	Alive	315	4
557	Alive	129	7
557	Alive	74	12
557	Alive	62	17
558	Dead	661	4
559	Alive	91	8
559	Alive	68	11
559	Alive	44	21
560	Dead	1046	6
561	Dead	432	8
561	Dead	831	11
562	Alive	86	8
562	Alive	49	16
562	Alive	45	21
563	Dead	391	8
565	Alive	273	1
565	Alive	100	4
565	Alive	48	15
566	Alive	119	4
566	Alive	83	7
566	Alive	58	18
567	Alive	144	5
567	Alive	126	8
567	Alive	97	9
567	Alive	45	19
568	Alive	552	3
568	Alive	1052	8
568	Alive	140	16
569	Alive	107	6
569	Alive	73	11
569	Alive	84	19
570	Dead	208	3
571	Alive	95	6
571	Alive	55	11
571	Alive	66	19
572	Dead	620	6
573	Dead	320	6
574	Dead	146	8
574	Dead	685	13
575	Alive	202	6
575	Alive	64	11
575	Alive	74	20
577	Alive	109	4
577	Alive	67	9
577	Alive	74	18
578	Alive	236	10
578	Alive	89	15
578	Alive	98	24
579	Alive	131	7
579	Alive	100	12
579	Alive	81	21
580	Alive	55	5
580	Alive	46	10
580	Alive	43	19
583	Dead	1076	11
584	Alive	310	6
584	Alive	321	11
584	Alive	81	22
585	Alive	224	4
585	Alive	59	9
585	Alive	41	17
590	Dead	164	2
592	Alive	87	8
592	Alive	27	13
592	Alive	44	22
594	Alive	168	8
594	Alive	28	13
594	Alive	59	21
595	Dead	648	5
600	Alive	119	4
600	Alive	72	7
600	Alive	91	17
604	Dead	30	3
604	Dead	44	6
607	Dead	988	12
609	Alive	59	6
609	Alive	78	10
609	Alive	66	12
609	Alive	74	20
611	Dead	91	15
611	Dead	223	18
611	Dead	546	20
624	Alive	77	0
624	Alive	53	5
624	Alive	38	7
624	Alive	43	15
625	Dead	80	2
625	Dead	94	6
627	Dead	292	4
629	Dead	155	2
630	Alive	65	3
630	Alive	62	21
632	Dead	111	3
632	Dead	446	6
644	Dead	521	3
644	Dead	535	6
644	Dead	450	8
651	Dead	106	1
651	Dead	89	4
651	Dead	296	6
28	Dead	97.24	7
28	Dead	114.92	9
28	Dead	132.6	10
28	Dead	141.44	11
28	Dead	132.6	12
31	Alive	627.64	5
31	Alive	468.52	7
31	Alive	238.68	8
31	Alive	88.4	10
31	Alive	44.2	16
31	Alive	44.2	18
36	Dead	318.2	8
36	Dead	274.04	9
50	Alive	53.04	8
50	Alive	42	19
52	Alive	97.24	5
52	Alive	282.88	8
52	Alive	388.96	10
52	Alive	212.16	13
52	Alive	167.96	15
52	Alive	141.44	16
52	Alive	111	18
52	Alive	91	21
52	Alive	92	23
53	Dead	335.92	4
54	Dead	857.48	7
54	Dead	919.36	8
55	Alive	114.92	4
55	Alive	88.4	7
55	Alive	96	16
62	Dead	132.6	5
62	Dead	521.56	10
63	Dead	123.76	7
64	Alive	70.72	1
64	Alive	61.88	5
64	Alive	53.04	6
64	Alive	54	14
65	Alive	70.72	2
65	Alive	61.88	5
65	Alive	61.88	6
65	Alive	68	11
65	Alive	56	14
66	Alive	114.92	1
66	Alive	247.52	5
66	Alive	274.04	6
66	Alive	221	8
66	Alive	136	11
66	Alive	99	13
70	Alive	97.24	3
70	Alive	212.16	5
70	Alive	194.48	7
70	Alive	117	11
70	Alive	90	13
70	Alive	69	15
72	Dead	601.12	4
73	Alive	106.08	5
73	Alive	79.56	8
73	Alive	86	17
76	Alive	79.56	3
76	Alive	61.88	5
76	Alive	76	10
76	Alive	71	12
78	Dead	132.6	4
78	Dead	221	6
78	Dead	282.88	8
89	Dead	87	0
89	Dead	83	1
89	Dead	75	3
92	Dead	68	4
92	Dead	78	6
92	Dead	71	7
92	Dead	73	8
92	Dead	104	10
97	Dead	225	3
97	Dead	186	4
97	Dead	178	6
99	Alive	85	1
99	Alive	85	2
99	Alive	87	4
99	Alive	77	5
99	Alive	71	6
99	Alive	63	8
99	Alive	55	10
99	Alive	62	11
105	Dead	195	0
105	Dead	122	3
109	Alive	58	3
109	Alive	50	5
109	Alive	50	6
109	Alive	59	9
109	Alive	71	19
110	Dead	153	3
110	Dead	646	6
110	Dead	804	7
111	Alive	115	13
111	Alive	67	16
111	Alive	60	18
111	Alive	58	20
111	Alive	47	22
112	Alive	70	2
112	Alive	46	8
112	Alive	45	10
112	Alive	64	11
113	Dead	134	6
113	Dead	433	9
114	Dead	398	3
115	Dead	993	7
115	Dead	54	9
116	Dead	297	9
116	Dead	535	11
117	Dead	893	14
118	Dead	284	2
119	Alive	87	3
119	Alive	266	5
119	Alive	179	6
119	Alive	112	7
119	Alive	100	8
119	Alive	81	9
119	Alive	69	10
119	Alive	75	12
119	Alive	57	16
120	Alive	51	2
120	Alive	150	3
120	Alive	57	4
120	Alive	48	5
120	Alive	36	7
120	Alive	29	8
120	Alive	44	10
121	Dead	187	4
121	Dead	506	6
122	Dead	401	4
122	Dead	703	6
122	Dead	786	7
125	Dead	493	5
125	Dead	979	8
126	Dead	209	2
126	Dead	800	4
126	Dead	957	5
128	Dead	672	3
128	Dead	817	4
128	Dead	279	5
144	Alive	78	1
13	Alive	102	6
13	Alive	79	9
13	Alive	90	11
13	Alive	73	15
13	Alive	81	19
18	Alive	174	2
18	Alive	156	3
18	Alive	116	4
18	Alive	89	5
18	Alive	67	7
18	Alive	69	8
18	Alive	47	9
18	Alive	62	11
18	Alive	39	15
18	Alive	49	20
18	Alive	59	22
19	Dead	173	5
19	Dead	149	7
19	Dead	234	8
20	Dead	285	5
20	Dead	179	7
20	Dead	163	8
20	Dead	232	10
20	Dead	263	11
20	Dead	285	12
26	Alive	129	3
26	Alive	124	6
26	Alive	162	8
26	Alive	241	9
26	Alive	292	11
26	Alive	185	14
26	Alive	125	17
26	Alive	142	21
31	Dead	177	5
32	Alive	58	6
32	Alive	64	8
32	Alive	51	11
32	Alive	54	14
32	Alive	56	19
35	Alive	162	4
35	Alive	82	8
35	Alive	73	10
35	Alive	81	12
35	Alive	84	15
35	Alive	76	17

## Sheet: Fig 9 AST
Patient Id	Outcome	AST	Time_since_first_symptoms
555	Alive	112	18
556	Dead	1804	15
557	Alive	1905	4
557	Alive	373	7
557	Alive	77	12
557	Alive	61	17
558	Dead	2000	4
559	Alive	351	8
559	Alive	93	11
559	Alive	63	21
560	Dead	2000	6
561	Dead	2000	8
562	Alive	1035	8
562	Alive	98	16
562	Alive	75	21
563	Dead	2000	8
565	Alive	904	1
565	Alive	203	4
565	Alive	67	15
566	Alive	139	4
566	Alive	187	7
566	Alive	55	18
567	Alive	517	5
567	Alive	478	8
567	Alive	283	9
567	Alive	71	19
568	Alive	1203	3
568	Alive	63	8
568	Alive	43	16
569	Alive	324	6
569	Alive	88	11
569	Alive	49	19
571	Alive	374	6
571	Alive	52	11
574	Dead	1312	8
574	Dead	1038	13
575	Alive	49	6
575	Alive	53	11
575	Alive	57	20
577	Alive	213	4
577	Alive	262	9
577	Alive	72	18
578	Alive	619	10
578	Alive	95	15
578	Alive	96	24
579	Alive	329	7
579	Alive	79	12
579	Alive	41	21
580	Alive	118	5
580	Alive	57	10
580	Alive	40	19
583	Dead	1112	11
584	Alive	611	6
584	Alive	73	11
584	Alive	43	22
585	Alive	2000	4
585	Alive	65	9
585	Alive	53	17
590	Dead	2000	2
592	Alive	828	8
592	Alive	55	13
592	Alive	49	22
594	Alive	219	8
594	Alive	59	13
594	Alive	78	21
598	Alive	127	9
598	Alive	115	18
600	Alive	207	4
600	Alive	107	7
600	Alive	55	17
604	Dead	72	3
604	Dead	650	6
609	Alive	28	6
609	Alive	40	10
609	Alive	45	12
609	Alive	42	20
611	Dead	429	15
611	Dead	2000	18
624	Alive	46	0
624	Alive	126	5
624	Alive	65	7
624	Alive	40	15
625	Dead	48	2
625	Dead	724	6
629	Dead	1528	2
630	Alive	84	3
630	Alive	105	21
632	Dead	232	3
639	Dead	443	9
644	Dead	1515	3
644	Dead	1016	6
644	Dead	237	8
645	Alive	48	13
645	Alive	31	23
651	Dead	91	1
651	Dead	1217	4
651	Dead	1579	6
28	Dead	155	7
28	Dead	256	9
28	Dead	599	10
28	Dead	676	11
28	Dead	848	12
31	Alive	1260	5
31	Alive	264	7
31	Alive	142	8
31	Alive	64	10
31	Alive	53	16
31	Alive	41	18
13	Alive	1002	6
13	Alive	300	9
13	Alive	122	11
13	Alive	95	15
13	Alive	60	19
18	Alive	1584	2
18	Alive	1265	3
18	Alive	797	4
18	Alive	654	5
18	Alive	136	7
18	Alive	96	8
18	Alive	88	9
18	Alive	113	11
18	Alive	69	15
18	Alive	39	20
18	Alive	35	22
19	Dead	2000	7
20	Dead	1515	5
20	Dead	671	7
20	Dead	579	8
20	Dead	210	10
20	Dead	117	11
20	Dead	82	12
26	Alive	129	3
26	Alive	1028	6
26	Alive	614	8
26	Alive	337	9
26	Alive	134	11
26	Alive	136	14
26	Alive	126	17
26	Alive	58	21
31	Dead	318	5
32	Alive	580	6
32	Alive	264	8
32	Alive	47	11
32	Alive	37	14
32	Alive	23	19
35	Alive	1665	4
35	Alive	328	8
35	Alive	100	10
35	Alive	57	12
35	Alive	74	15
35	Alive	72	17

## Sheet: Fig 9 ALT
Patient Id	Outcome	ALT	Time_since_first_symptoms
555	Alive	60	18
556	Dead	1077	12
556	Dead	795	15
557	Alive	389	4
557	Alive	173	7
557	Alive	72	12
557	Alive	30	17
558	Dead	406	4
559	Alive	111	8
559	Alive	53	11
559	Alive	34	21
560	Dead	536	6
561	Dead	414	8
561	Dead	484	11
562	Alive	390	8
562	Alive	175	16
562	Alive	43	21
563	Dead	354	8
565	Alive	213	1
565	Alive	106	4
565	Alive	38	15
566	Alive	43	4
566	Alive	72	7
566	Alive	30	18
567	Alive	130	5
567	Alive	143	8
567	Alive	108	9
567	Alive	39	19
568	Alive	336	3
568	Alive	76	8
568	Alive	19	16
569	Alive	94	6
569	Alive	90	11
569	Alive	33	19
570	Dead	581	3
571	Alive	104	6
571	Alive	59	11
571	Alive	17	19
572	Dead	804	6
573	Dead	1698	6
574	Dead	185	8
574	Dead	173	13
575	Alive	45	6
575	Alive	30	11
575	Alive	28	20
577	Alive	77	4
577	Alive	120	9
577	Alive	36	18
578	Alive	177	10
578	Alive	63	15
578	Alive	40	24
579	Alive	132	7
579	Alive	72	12
579	Alive	22	21
580	Alive	49	5
580	Alive	51	10
580	Alive	24	19
583	Dead	176	11
584	Alive	122	6
584	Alive	46	11
584	Alive	15	22
585	Alive	520	4
585	Alive	101	9
585	Alive	36	17
590	Dead	267	2
592	Alive	309	8
592	Alive	44	13
592	Alive	26	22
594	Alive	118	8
594	Alive	46	13
594	Alive	30	21
595	Dead	1356	5
598	Alive	60	9
598	Alive	55	18
600	Alive	48	4
600	Alive	53	7
600	Alive	20	17
604	Dead	32	3
604	Dead	112	6
607	Dead	445	12
609	Alive	29	6
609	Alive	47	10
609	Alive	46	12
609	Alive	43	20
611	Dead	89	15
611	Dead	407	18
611	Dead	535	20
624	Alive	43	0
624	Alive	38	5
624	Alive	30	7
624	Alive	29	15
625	Dead	22	2
625	Dead	135	6
627	Dead	371	4
629	Dead	160	2
630	Alive	31	3
630	Alive	69	21
632	Dead	31	3
632	Dead	433	6
639	Dead	83	9
644	Dead	299	3
644	Dead	318	6
644	Dead	154	8
645	Alive	48	13
645	Alive	29	23
651	Dead	32	1
651	Dead	261	4
651	Dead	290	6
28	Dead	35	7
28	Dead	44	9
28	Dead	95	10
28	Dead	108	11
28	Dead	134	12
31	Alive	291	5
31	Alive	118	7
31	Alive	86	8
31	Alive	51	10
31	Alive	34	16
31	Alive	29	18
13	Alive	320	6
13	Alive	166	9
13	Alive	108	11
13	Alive	90	15
13	Alive	65	19
18	Alive	490	2
18	Alive	434	3
18	Alive	325	4
18	Alive	282	5
18	Alive	125	7
18	Alive	100	8
18	Alive	71	9
18	Alive	64	11
18	Alive	54	15
18	Alive	41	20
18	Alive	38	22
19	Dead	862	5
19	Dead	899	7
19	Dead	1054	8
20	Dead	328	5
20	Dead	190	7
20	Dead	160	8
20	Dead	63	10
20	Dead	44	11
20	Dead	33	12
26	Alive	74	3
26	Alive	393	6
26	Alive	268	8
26	Alive	168	9
26	Alive	91	11
26	Alive	82	14
26	Alive	67	17
26	Alive	44	21
31	Dead	344	7
32	Alive	192	6
32	Alive	138	8
32	Alive	64	11
32	Alive	51	14
32	Alive	28	19
35	Alive	613	4
35	Alive	255	8
35	Alive	138	10
35	Alive	98	12
35	Alive	74	15
35	Alive	68	17

## Sheet: Fig 9 CK
Patient Id	Outcome	CK	Time_since_first_symptoms
555	Alive	2344	18
556	Dead	4487	12
556	Dead	2474	15
557	Alive	4525	4
557	Alive	1416	7
557	Alive	209	12
557	Alive	95	17
558	Dead	1974	4
559	Alive	1176	8
559	Alive	593	11
559	Alive	130	21
560	Dead	2592	6
561	Dead	1230	8
561	Dead	2589	11
562	Alive	5000	8
562	Alive	673	16
562	Alive	578	21
563	Dead	3566	8
565	Alive	2293	1
565	Alive	470	4
565	Alive	95	15
566	Alive	2266	4
566	Alive	1230	7
566	Alive	116	18
567	Alive	2252	5
567	Alive	1397	8
567	Alive	1214	9
567	Alive	619	19
568	Alive	3913	3
568	Alive	278	8
568	Alive	113	16
569	Alive	909	6
569	Alive	431	11
569	Alive	118	19
570	Dead	820	3
571	Alive	2882	6
571	Alive	229	11
571	Alive	154	19
572	Dead	4100	6
573	Dead	5000	6
574	Dead	2050	13
575	Alive	741	6
575	Alive	364	11
575	Alive	116	20
577	Alive	881	4
577	Alive	678	9
577	Alive	154	18
578	Alive	833	10
578	Alive	180	15
578	Alive	121	24
579	Alive	2384	7
579	Alive	236	12
579	Alive	132	21
580	Alive	824	5
580	Alive	207	10
580	Alive	119	19
583	Dead	4099	11
584	Alive	2977	6
584	Alive	318	11
584	Alive	160	22
585	Alive	3314	4
585	Alive	139	9
585	Alive	99	17
590	Dead	1002	2
592	Alive	650	8
592	Alive	263	13
592	Alive	59	22
594	Alive	336	8
594	Alive	276	13
594	Alive	204	21
595	Dead	2824	5
598	Alive	294	9
598	Alive	190	18
600	Alive	490	4
600	Alive	188	7
600	Alive	129	17
604	Dead	115	3
604	Dead	1620	6
607	Dead	4419	12
609	Alive	158	6
609	Alive	73	10
609	Alive	68	12
609	Alive	104	20
611	Dead	650	15
611	Dead	902	18
611	Dead	958	20
624	Alive	109	0
624	Alive	885	5
624	Alive	311	7
624	Alive	73	15
625	Dead	252	2
627	Dead	2420	4
629	Dead	1483	2
630	Alive	519	3
630	Alive	172	21
632	Dead	433	3
632	Dead	2632	6
639	Dead	638	9
644	Dead	1062	3
644	Dead	667	6
644	Dead	1683	8
645	Alive	209	13
645	Alive	100	23
651	Dead	2264	1
28	Dead	363	7
28	Dead	398	9
28	Dead	1574	10
28	Dead	2506	11
28	Dead	4469	12
31	Alive	571	5
31	Alive	342	7
31	Alive	225	8
31	Alive	262	10
31	Alive	84	16
31	Alive	104	18
13	Alive	5000	6
13	Alive	3128	9
13	Alive	950	11
13	Alive	164	15
13	Alive	197	19
18	Alive	1231	2
18	Alive	1270	3
18	Alive	892	4
18	Alive	703	5
18	Alive	624	7
18	Alive	728	8
18	Alive	703	9
18	Alive	1880	11
18	Alive	1810	15
18	Alive	121	20
18	Alive	72	22
19	Dead	5000	5
19	Dead	5000	7
19	Dead	5000	8
20	Dead	643	5
20	Dead	471	7
20	Dead	450	8
20	Dead	277	11
20	Dead	296	12
26	Alive	590	3
26	Alive	916	6
26	Alive	1831	8
26	Alive	1624	9
26	Alive	1632	11
26	Alive	556	14
26	Alive	3918	17
26	Alive	402	21
31	Dead	5000	5
31	Dead	5000	7
32	Alive	464	6
32	Alive	470	8
32	Alive	185	11
32	Alive	124	14
32	Alive	77	19
35	Alive	3212	4
35	Alive	832	8
35	Alive	246	10
35	Alive	90	12
35	Alive	183	15
35	Alive	123	17

## Sheet: Fig 10A CREAT
Patient Id	Creat	Time_since_first_symptoms
52	97.24	5
52	282.88	8
52	388.96	10
52	212.16	13
52	167.96	15
52	141.44	16
52	111	18
52	91	21
52	92	23
66	114.92	1
66	247.52	5
66	274.04	6
66	221	8
66	136	11
66	99	13
70	97.24	3
70	212.16	5
70	194.48	7
70	117	11
70	90	13
70	69	15
119	87	3
119	266	5
119	179	6
119	112	7
119	100	8
119	81	9
119	69	10
119	75	12
119	57	16
26	129	3
26	124	6
26	162	8
26	241	9
26	292	11
26	185	14
26	125	17
26	142	21

## Sheet: Fig 10A AST
Patient Id	AST	Time_since_first_symptoms
624	46	0
624	126	5
624	65	7
624	40	15
26	129	3
26	1028	6
26	614	8
26	337	9
26	134	11
26	136	14
26	126	17
26	58	21

[truncated: 2 more sheets: Fig 10A ALT, Fig 10A CK]
